# Supplementary material for: Stability-Indicating Spectrophotometric and TLC Densitometric Validated Methods for Simultaneous Assay of Salicylamide and Ascorbic Acid in the Presence of Salicylic Acid: Greenness Assessment and Practical Applicability
Source: Pharmaceuticals (Basel). 2026 Jun 24;19(7):980. doi: 10.3390/ph19070980 (PMC13414555; doi:10.3390/ph19070980)
Supplement: Supplementary file 1 [file pharmaceuticals-19-00980-s001.zip]

Archive with 1 entries (1 files):
- pharmaceuticals-4361891-supplementary.pdf
